# Supplementary material for: Navon’s classical paradigm concerning local and global processing relates systematically to visual object classification performance
Source: Sci Rep. 2018 Jan 10;8:324. doi: 10.1038/s41598-017-18664-5 (PMC5762637; doi:10.1038/s41598-017-18664-5)
Supplement: Supplementary file 1 — Supplementary Dataset [file 41598_2017_18664_MOESM1_ESM.xlsx]

## Sheet: Data
Navon Global Inconsistent TrimRT	Navon Global Consistent TrimRT	Navon Local Inconsistent TrimRT	Navon Local Consistent TrimRT	Navon Precent Correct Total	Navon Precent correct Global Inconsistent	Navon Precent correct Global Consistent	Navon Precent correct Local Inconsistent	Navon Precent correct Local Consistent	Navon Precent Trials Removed	Global Local Precedence Index	Global to Local Interferece Index	Object Decision: real objects TrimRT	Object Decision: real objects Percent Trials Removed	Object Decision: real objects Percent Correct	Categorization TrimRT	Categorization Percent Trials Removed	Categorization Percent Correct	Navon Global Precedence Index Odd Trials	Navon Global Precedence Index Even Trials	Navon Global to Local Interferece Index Odd Trials	Navon Global to Local Interferece Index Even Trials	Object Decision: real objects TrimRT Odd Trials	Object Decision: real objects TrimRT Even Trials	Categorization TrimRT Odd Trials	Categorization TrimRT Even Trials	Object Decision: real objects TrimRT	Object Decision: real objects Percent Trials Removed	Object Decision: real objects Percent Correct
426	399	538	463	96	96	94	92	100	1.96	0.81	0.82	744	3.75	95	729	1.25	98.8	1.06	0.53	0.52	1.15	764	725	719	740	792	3.75	92.5
497	495	519	493	97	97	99	96	97	2.24	-0.03	0.26	1021	5	93.8	621	2.5	98.8	0.16	-0.24	0.16	0.37	992	1052	637	606	943	2.5	95
434	424	590	533	90	91	90	85	95	2.08	0.94	0.41	689	2.5	93.8	607	3.75	96.3	0.94	0.91	0.46	0.35	657	722	619	595	862	2.5	83.75
466	434	554	497	94	92	95	92	95	2.67	0.62	0.52	890	3.75	95	598	2.5	97.5	0.89	0.39	0.31	0.78	880	900	596	600	769	3.75	88.75
499	507	676	602	92	94	92	86	94	3.41	0.55	0.41	693	2.5	93.8	568	2.5	96.3	0.63	0.48	0.52	0.3	681	706	567	570	700	3.75	92.5
558	547	738	662	96	94	96	96	97	2.93	0.68	0.52	929	3.75	93.8	644	1.25	100	1.5	0.32	0.21	0.85	911	945	643	645	991	3.75	92.5
497	474	637	536	97	94	96	99	99	2.9	0.57	0.89	739	3.75	93.8	553	2.5	98.8	0.59	0.54	1.04	0.76	743	735	580	527	657	5	97.5
385	396	624	552	89	86	85	94	90	2.11	1.64	0.64	857	3.75	95	633	2.5	100	1.88	1.44	0.43	0.84	829	886	622	643	908	1.25	87.5
506	453	610	517	94	95	91	94	96	1.99	0.47	0.6	941	3.75	93.8	939	2.5	100	0.57	0.36	0.55	0.69	955	927	988	887	1207	1.25	91.25
421	408	470	416	95	94	97	91	99	1.64	0.15	0.73	769	3.75	92.5	632	2.5	100	0.06	0.21	0.99	0.49	746	791	632	632	1012	1.25	87.5
452	438	540	485	98	100	95	96	100	2.88	0.54	0.61	701	3.75	96.3	743	2.5	97.5	0.22	0.84	0.66	0.6	665	734	747	740	1413	1.25	80
524	503	636	534	97	97	99	99	92	3.87	0.23	0.55	1004	5	100	1018	3.75	98.8	-0.03	0.68	0.54	0.55	1026	980	1027	1008	1440	3.75	91.25
469	458	503	441	96	95	99	91	100	1.3	-0.18	0.73	942	5	98.8	709	2.5	97.5	-0.11	-0.24	0.73	0.75	919	966	715	704	1073	2.5	86.25
465	453	548	485	96	97	94	94	97	2.94	0.38	0.81	979	3.75	100	681	3.75	100	0.24	0.52	0.83	0.77	956	1003	687	675	1038	3.75	91.25
467	438	546	473	78	97	99	57	60	1.99	0.27	0.51	734	3.75	96.3	698	1.25	98.8	0.18	0.33	1.02	0.17	716	751	710	686	934	2.5	85
648	623	914	806	99	97	97	100	100	2.85	0.72	0.42	1232	2.5	92.5	820	2.5	100	0.51	1.05	0.52	0.33	1224	1241	826	815	1257	2.5	91.25
495	455	606	539	95	99	95	85	100	1.65	1.01	0.69	699	3.75	97.5	694	2.5	98.8	0.82	1.21	0.57	0.78	702	697	726	660	734	3.75	86.25
487	504	614	524	97	95	99	96	96	1.94	0.21	0.7	1027	5	97.5	813	1.25	100	0.23	0.19	0.66	0.72	1076	980	816	810	1226	2.5	91.25
381	391	475	424	91	89	95	85	96	0.68	0.38	0.52	823	5	95	648	1.25	100	0.37	0.38	0.37	0.65	802	843	669	627	995	3.75	96.25
359	356	403	373	93	91	97	82	100	3.03	0.26	0.44	720	2.5	98.8	484	5	97.5	0.14	0.4	0.49	0.39	703	739	501	467	1066	1.25	76.25
502	485	616	514	98	99	99	95	100	2.55	0.36	1.1	1185	2.5	98.8	745	3.75	100	0.43	0.29	1.22	1	1263	1113	769	721	1111	5	95
401	377	565	467	95	92	99	91	99	1.31	1.18	0.99	695	2.5	95	723	2.5	98.8	0.89	1.54	0.97	1	704	686	699	745	837	3.75	82.5
450	437	520	468	99	100	99	99	99	2.84	0.41	0.62	1079	2.5	96.3	688	5	100	0.38	0.45	0.79	0.44	1027	1130	657	715	1110	3.75	97.5
369	356	400	377	90	92	95	80	94	2.77	0.32	0.34	746	2.5	96.3	470	0	100	0.35	0.29	0.13	0.56	722	770	473	468	733	6.25	92.5
399	395	472	396	97	97	97	97	97	0.96	0.01	1.11	791	3.75	92.5	599	3.75	98.8	0.14	-0.13	0.98	1.25	801	782	599	599	871	3.75	93.75
470	459	532	476	96	97	96	92	97	1.63	0.19	0.6	780	3.75	95	663	2.5	97.5	0.13	0.23	0.82	0.42	768	791	674	651	825	3.75	90
445	427	498	456	95	89	96	97	97	1.32	0.42	0.59	883	3.75	91.3	769	2.5	100	0.32	0.52	0.47	0.74	853	913	766	771	889	2.5	95
577	543	736	705	96	91	96	95	100	2.94	0.83	0.15	1126	2.5	97.5	617	5	100	0.7	1	0.16	0.14	1219	1028	619	614	992	5	93.75
393	377	490	443	95	97	95	90	97	2.3	0.77	0.49	687	2.5	95	480	2.5	98.8	1.02	0.6	0.42	0.54	675	698	479	482	767	1.25	96.25
434	394	493	416	93	91	95	91	95	2.68	0.28	0.83	1037	2.5	97.5	907	2.5	100	0.26	0.31	0.82	0.84	1027	1046	939	875	1146	5	96.25
572	553	665	639	95	95	95	91	97	3.3	0.39	0.13	1363	2.5	97.5	1022	3.75	97.5	0.68	0.23	0.16	0.11	1296	1423	1031	1013	999	2.5	92.5
509	494	633	547	95	94	100	91	96	3.28	0.53	0.63	887	2.5	100	723	2.5	98.8	0.59	0.45	0.63	0.62	833	943	727	718	943	2.5	91.25
435	427	511	470	97	95	99	96	99	1.61	0.54	0.45	845	3.75	98.8	550	1.25	100	0.75	0.34	0.47	0.42	870	818	548	553	735	3.75	90
422	394	494	420	96	92	96	97	97	2.93	0.35	0.9	669	2.5	91.3	666	3.75	100	0.6	0.12	0.57	1.31	664	674	673	659	1028	2.5	92.5
376	360	457	413	94	95	95	87	97	1.67	0.95	0.75	672	2.5	96.3	495	2.5	98.8	1.1	0.8	0.62	0.9	689	657	488	502	653	6.25	90
474	460	632	583	100	99	100	100	100	1.57	1.41	0.45	703	5	92.5	624	2.5	98.8	1.33	1.48	0.51	0.38	716	690	640	606	865	2.5	90
507	517	561	472	99	97	100	97	100	2.85	-0.46	0.84	1259	3.75	98.8	800	1.25	100	-0.43	-0.48	0.53	1.21	1127	1377	766	835	1278	3.75	91.25
351	322	437	371	89	86	92	80	97	2.81	0.8	0.76	592	3.75	93.8	436	3.75	97.5	0.61	1	0.75	0.77	620	564	449	424	637	3.75	92.5
437	408	546	454	94	96	95	86	100	1.32	0.65	0.97	753	2.5	96.3	554	3.75	98.8	0.85	0.42	0.88	1.08	705	802	566	543	691	3.75	90
418	387	576	529	97	95	97	95	99	2.27	1.48	0.45	1068	3.75	98.8	617	3.75	98.8	1.63	1.31	0.33	0.61	1097	1041	611	623	1209	2.5	92.5
392	373	473	423	97	95	96	95	100	1.62	1.16	0.89	803	2.5	93.8	656	2.5	100	1.03	1.29	0.73	1.09	802	805	663	649	833	3.75	82.5
473	481	662	585	98	100	95	99	97	1.92	0.93	0.62	740	1.25	97.5	794	2.5	100	1.07	0.79	0.56	0.68	728	751	847	743	927	2.5	85
433	422	551	488	99	100	100	97	100	0.94	0.78	0.65	945	5	97.5	652	2.5	100	0.85	0.68	0.39	0.92	958	932	646	659	859	2.5	98.75
379	369	479	412	95	92	96	92	99	0.99	0.6	0.91	964	2.5	96.3	689	3.75	98.8	0.54	0.66	0.85	0.96	971	956	662	717	861	6.25	92.5
570	559	745	632	92	90	92	92	91	4.44	0.39	0.54	833	5	92.5	717	2.5	96.3	0.47	0.34	0.63	0.46	815	853	681	759	1021	6.25	95
404	394	556	472	97	94	99	94	100	1.29	0.97	0.87	728	2.5	100	516	3.75	98.8	0.96	0.98	0.81	0.92	703	754	522	510	851	2.5	88.75
468	442	582	515	90	90	86	86	96	2.09	0.94	0.74	641	2.5	95	479	2.5	98.8	1	0.91	0.68	0.8	642	640	480	479	633	2.5	92.5
520	506	646	561	95	92	95	95	97	2.3	0.45	0.57	633	3.75	97.5	642	1.25	96.3	0.3	0.6	0.71	0.4	674	596	647	638	957	3.75	81.25
443	404	476	454	90	89	90	86	95	2.08	0.51	0.21	783	1.25	100	539	5	97.5	0.93	0.13	0.16	0.24	773	793	534	544	932	2.5	87.5
450	441	511	498	88	86	90	84	91	2.49	0.59	0.12	677	3.75	100	488	1.25	97.5	0.74	0.41	-0.05	0.29	653	701	490	486	758	1.25	86.25
394	389	528	431	84	79	89	76	94	2.22	0.56	1.15	615	3.75	95	423	3.75	96.3	0.43	0.68	1.3	1.03	618	613	433	413	612	2.5	82.5
486	453	601	533	93	91	92	91	97	2.68	0.59	0.46	786	2.5	98.8	591	2.5	97.5	0.67	0.53	0.29	0.66	825	745	601	582	1137	1.25	78.75
497	501	591	496	97	94	99	94	100	1.94	-0.02	0.77	1288	5	96.3	626	1.25	98.8	0.21	-0.18	0.86	0.69	1475	1116	658	593	1336	3.75	93.75
445	431	513	476	90	84	96	85	94	2.09	0.51	0.39	809	5	98.8	611	3.75	96.3	0.42	0.59	0.41	0.36	759	861	619	602	1024	2.5	95
392	386	540	507	94	91	92	94	99	1.66	1.4	0.33	796	2.5	93.8	659	1.25	97.5	1.26	1.53	0.45	0.24	760	829	648	670	893	3.75	93.75
462	456	582	476	94	96	94	90	96	2.66	0.16	0.65	729	6.25	95	665	2.5	98.8	0.1	0.23	0.83	0.47	732	726	655	675	883	5	87.5
446	426	537	477	88	82	92	82	95	1.77	0.68	0.58	603	1.25	86.3	550	1.25	95	0.99	0.43	0.54	0.63	605	601	565	536	636	3.75	92.5
381	375	464	416	95	95	92	97	96	2.95	0.56	0.57	800	3.75	96.3	566	5	100	0.66	0.45	0.46	0.69	833	764	556	575	813	3.75	90
562	520	680	638	94	95	92	91	99	4.3	0.71	0.22	877	2.5	98.8	654	2.5	98.8	0.81	0.58	0.09	0.41	896	857	642	666	800	3.75	98.75
383	379	593	483	94	94	96	94	91	3.33	1.23	1.02	674	5	93.8	523	3.75	98.8	0.97	1.52	1.21	0.84	701	650	536	512	832	1.25	87.5
439	432	643	571	97	99	95	94	99	3.24	1.08	0.5	771	6.25	98.8	813	3.75	96.3	1.24	0.98	0.51	0.47	799	743	825	800	1014	2.5	72.5
458	423	530	472	86	86	87	84	87	3.26	0.5	0.49	732	2.5	91.3	550	2.5	95	0.34	0.62	0.62	0.42	734	730	536	564	697	3.75	87.5
509	548	673	716	97	97	99	95	97	3.54	0.7	-0.17	931	7.5	92.5	695	2.5	100	0.55	0.95	-0.25	-0.08	956	908	720	670	1042	2.5	93.75
439	409	609	468	94	95	97	86	99	2.98	0.84	1.26	757	2.5	91.3	618	3.75	98.8	1.06	0.65	1.16	1.36	772	740	647	589	840	5	91.25
417	410	606	524	92	95	91	86	96	2.71	1.27	0.88	612	3.75	90	527	3.75	96.3	1.3	1.24	0.95	0.81	621	604	515	537	674	2.5	85
456	426	598	470	95	99	96	89	96	2.3	0.51	1.24	605	3.75	93.8	573	2.5	97.5	0.51	0.5	1.28	1.2	592	617	581	565	759	3.75	90
428	441	551	476	93	95	90	92	96	3.68	0.25	0.7	665	5	97.5	602	5	97.5	0.65	-0.07	0.4	1.13	698	630	595	609	940	2.5	76.25
465	462	647	524	93	91	94	92	94	2.02	0.52	0.91	880	2.5	96.3	730	2.5	100	0.38	0.68	0.98	0.82	934	822	747	713	1033	2.5	91.25
418	382	587	481	86	81	91	85	86	0.73	1.12	0.79	714	2.5	95	619	2.5	96.3	0.81	1.45	0.97	0.64	738	686	592	644	740	0	86.25
453	425	476	437	97	97	97	94	99	2.9	0.18	0.57	717	2.5	96.3	550	1.25	98.8	0	0.35	0.73	0.5	717	717	554	546	827	0	86.25
434	422	548	482	98	99	97	99	99	2.86	0.68	0.46	922	2.5	83.8	824	1.25	97.5	0.93	0.44	0.42	0.49	935	910	833	816	1081	3.75	95
343	337	407	344	90	89	92	77	100	2.44	0.14	0.99	652	5	95	526	3.75	98.8	0.01	0.31	0.93	1.01	662	640	539	513	740	5	92.5
476	456	544	493	91	96	91	86	91	2.05	0.39	0.51	654	2.5	92.5	617	6.25	97.5	0.81	0	0.48	0.5	664	645	623	610	793	3.75	76.25
457	456	583	528	94	91	94	91	99	1.33	1.02	0.67	626	2.5	91.3	604	3.75	98.8	1.21	0.81	0.26	1.1	614	638	621	586	775	3.75	91.25
470	414	507	441	96	92	99	94	99	1.63	0.3	0.7	753	1.25	100	557	2.5	97.5	0.33	0.28	0.73	0.66	691	817	546	568	868	1.25	90
445	405	542	496	94	95	91	95	94	2.67	0.66	0.32	788	3.75	98.8	650	3.75	98.8	0.38	0.98	0.54	0.06	756	818	656	645	969	2.5	80
555	560	634	571	87	87	87	86	87	3.23	0.06	0.33	1092	2.5	98.8	782	2.5	97.5	-0.04	0.14	0.21	0.43	1058	1129	790	773	1135	2.5	91.25
449	453	529	475	92	94	90	90	92	0.34	0.19	0.49	608	1.25	98.8	569	1.25	97.5	0.31	0.08	0.41	0.58	603	613	570	569	692	3.75	86.25
386	369	480	412	98	97	99	97	100	2.54	0.79	1	693	2.5	97.5	584	2.5	100	0.94	0.67	1.08	0.91	710	677	561	608	947	3.75	95
604	531	755	652	97	97	94	97	100	2.89	0.53	0.39	929	5	93.8	726	3.75	98.8	0.77	0.36	0.38	0.4	900	956	754	698	1339	1.25	88.75
511	519	644	573	89	86	89	89	94	4.55	0.46	0.65	1037	2.5	93.8	1102	2.5	96.3	0.34	0.62	0.72	0.57	1073	1000	1045	1157	1241	1.25	90
570	536	676	588	92	89	91	94	95	3.05	0.34	0.59	789	3.75	95	805	3.75	97.5	0.52	0.15	0.82	0.34	788	790	764	849	1188	3.75	83.75
431	422	527	475	99	99	99	100	100	1.26	0.87	0.71	900	2.5	96.3	594	2.5	100	0.67	1.03	0.8	0.64	962	836	609	579	929	3.75	91.25
399	384	538	506	94	92	96	92	96	2.32	1.73	0.41	731	2.5	100	596	3.75	96.3	1.6	1.84	0.51	0.33	702	758	590	602	848	3.75	90
682	640	673	681	93	92	92	94	92	3.7	0.13	-0.03	895	2.5	96.3	751	1.25	95	0.07	0.17	0.19	-0.23	911	875	745	757	979	2.5	85
375	381	526	467	91	87	94	90	92	0.69	1.13	0.68	778	1.25	96.3	621	2.5	98.8	1.22	1.02	0.54	0.84	745	811	671	572	903	2.5	83.75
395	384	433	394	85	84	92	77	87	3.3	0.12	0.29	608	2.5	87.5	480	2.5	88.8	0.11	0.15	0.45	-0.01	592	625	468	493	636	2.5	91.25
448	442	525	458	90	89	97	75	100	3.46	0.18	0.59	692	2.5	97.5	573	5	97.5	0.15	0.19	0.75	0.43	693	692	548	597	944	2.5	81.25
398	383	538	453	92	90	92	86	99	3.06	1.12	0.91	721	3.75	93.8	751	2.5	100	1.03	1.24	0.85	0.96	723	720	750	753	888	3.75	87.5
545	530	653	607	95	94	96	95	96	3.28	0.49	0.32	855	2.5	81.3	956	0	97.5	0.48	0.51	0.83	0.05	840	873	978	933	956	2.5	95
443	434	521	445	95	97	92	94	96	2.63	0.13	0.89	808	6.25	95	597	2.5	100	0.28	0	1.02	0.77	832	786	602	592	1008	1.25	85
497	504	578	527	95	94	99	91	96	2.96	0.2	0.5	783	3.75	97.5	690	3.75	95	0.48	-0.1	0.37	0.62	786	781	727	657	1143	1.25	82.5
418	422	548	493	96	92	96	95	99	1.96	0.87	0.53	595	5	98.8	531	2.5	98.8	0.86	0.87	0.66	0.39	592	599	527	535	730	2.5	90
412	403	538	457	96	97	96	89	100	2.29	0.69	0.86	847	6.25	95	648	3.75	98.8	0.51	0.86	1.18	0.53	855	838	651	645	835	5	92.5
565	560	681	593	88	85	91	89	87	2.13	0.24	0.61	779	3.75	87.5	621	3.75	96.3	0.1	0.36	0.6	0.6	745	807	624	617	731	2.5	96.25
409	418	555	471	87	87	85	85	92	4.29	0.57	1	872	6.25	100	528	2.5	97.5	0.58	0.57	0.95	1.07	900	846	537	518	1172	3.75	81.25
403	409	569	449	94	87	96	91	100	2.67	0.65	1.83	606	3.75	95	578	2.5	100	0.38	0.89	2.09	1.61	596	617	596	559	688	3.75	92.5
465	405	484	425	94	94	94	90	97	2	0.29	0.69	1195	2.5	95	659	2.5	100	0.46	0.09	0.63	0.79	1164	1225	701	617	1442	2.5	90
371	380	580	502	91	89	92	90	92	3.09	1.19	0.62	710	3.75	97.5	581	3.75	93.8	1.38	1.07	0.58	0.67	761	655	596	565	797	3.75	86.25
487	459	629	571	97	100	96	92	99	3.23	1.03	0.5	827	2.5	93.8	590	2.5	100	1.35	0.72	0.41	0.61	792	863	592	588	764	2.5	93.75
492	484	601	531	99	100	99	99	100	2.83	0.48	0.72	1050	3.75	96.3	553	2.5	100	0.44	0.52	0.33	1.2	1056	1044	543	562	1343	2.5	88.75
454	429	571	464	97	97	94	95	100	2.27	0.46	1.22	788	2.5	97.5	712	2.5	100	0.52	0.4	0.86	1.68	757	818	695	729	921	3.75	91.25
438	418	499	459	93	89	92	94	97	2.01	0.44	0.36	705	1.25	95	609	2.5	93.8	0.58	0.3	0.33	0.4	700	709	592	624	835	2.5	90
376	386	466	393	97	96	97	94	99	1.94	0.08	0.78	684	5	95	607	5	100	-0.2	0.42	0.85	0.7	648	718	623	591	899	1.25	90
876	753	960	756	83	82	100	50	100	2.63	0.03	0.92	1168	3.75	93.8	1322	3.75	98.8	0.09	-0.05	0.8	1.06	1114	1220	1210	1428	2319	1.25	70
402	438	515	456	87	71	86	94	95	2.17	0.17	0.74	714	2.5	87.5	497	3.75	96.3	0.11	0.22	1.01	0.51	759	669	497	496	669	3.75	88.75
439	449	541	469	91	91	87	89	95	3.1	0.13	0.59	859	2.5	98.8	560	3.75	97.5	0.26	0.01	0.62	0.57	890	828	560	561	1046	3.75	88.75
440	429	557	453	93	94	92	91	94	1.68	0.31	1.11	598	3.75	98.8	526	2.5	96.3	0.19	0.43	0.98	1.26	574	620	541	510	637	3.75	86.25
405	396	523	465	97	97	99	94	97	2.26	1.05	0.67	874	2.5	95	558	2.5	96.3	1.18	0.9	0.67	0.68	866	881	568	548	775	3.75	85
456	454	577	519	98	97	99	97	97	1.92	0.61	0.58	1053	2.5	100	649	2.5	100	0.62	0.59	0.39	0.83	1119	983	664	635	1192	1.25	92.5
363	339	472	381	92	89	97	84	100	2.36	0.59	1.02	639	2.5	93.8	554	3.75	98.8	0.74	0.45	0.87	1.17	652	625	540	567	969	1.25	86.25
696	731	751	617	88	91	84	90	87	4.26	-0.36	0.43	1901	3.75	96.3	1118	1.25	98.8	-0.6	-0.09	0.53	0.32	1895	1909	1128	1108	1808	2.5	97.5
403	457	473	440	82	64	85	80	97	2.3	-0.14	0.33	648	3.75	98.8	584	3.75	96.3	0.04	-0.32	-0.08	0.75	652	644	591	577	894	2.5	81.25
417	407	567	499	95	97	94	92	97	2.3	1.13	0.61	638	1.25	96.3	589	1.25	98.8	1.11	1.14	0.73	0.51	622	654	576	603	765	3.75	87.5
439	401	518	447	96	95	97	92	100	2.27	0.63	0.84	1127	3.75	93.8	826	2.5	98.8	0.54	0.77	0.83	0.87	1125	1130	841	811	1370	2.5	90
475	465	520	489	96	95	99	90	99	2.29	0.3	0.39	1570	3.75	97.5	813	2.5	100	0.25	0.36	0.24	0.54	1489	1648	809	817	1094	5	95
